# Supplementary material for: From Lignocellulosic Residues to Protein Sources: Insights into Biomass Pre-Treatments and Conversion
Source: Polymers (Basel). 2025 Aug 20;17(16):2251. doi: 10.3390/polym17162251 (PMC12389798; doi:10.3390/polym17162251)
Supplement: Supplementary file 1 [file polymers-17-02251-s001.zip]

Archive with 1 entries (1 files):
- polymers-3773959-supplementary.pdf
